# Supplementary material for: Identification, Characterization and Epitopes Prediction of an Almond Allergen Pru du 8 Fragment
Source: Int J Mol Sci. 2026 Mar 15;27(6):2683. doi: 10.3390/ijms27062683 (PMC13027201; doi:10.3390/ijms27062683)
Supplement: Supplementary file 1 [file ijms-27-02683-s001.zip]

Archive with 1 entries (1 files):
- ijms-4132851-supplementary.pdf
